# Supplementary material for: Four-and-a-Half LIM-Domain Protein 2 (FHL2) Induces Neuropeptide Y (NPY) in Macrophages in Visceral Adipose Tissue and Promotes Diet-Induced Obesity
Source: Int J Mol Sci. 2023 Oct 6;24(19):14943. doi: 10.3390/ijms241914943 (PMC10573629; doi:10.3390/ijms241914943)
Supplement: Supplementary file 1 [file ijms-24-14943-s001.zip]

Archive with 1 entries (1 files):
- ijms-2653150-supplementary.pdf
